# Supplementary material for: Abundance of Transgene Transcript Variants Associated with Somatically Active Transgenic Helitrons from Multiple T-DNA Integration Sites in Maize
Source: Int J Mol Sci. 2023 Mar 31;24(7):6574. doi: 10.3390/ijms24076574 (PMC10095026; doi:10.3390/ijms24076574)
Supplement: Supplementary file 1 [file ijms-24-06574-s001.zip]

Archive with 1 entries (1 files):
- ijms-2299540-supplementary.pdf
